# Supplementary material for: Clinical Characterization and Prognostic Value of TPM4 and Its Correlation with Epithelial–Mesenchymal Transition in Glioma
Source: Brain Sci. 2022 Aug 24;12(9):1120. doi: 10.3390/brainsci12091120 (PMC9497136; doi:10.3390/brainsci12091120)
Supplement: Supplementary file 1 [file brainsci-12-01120-s001.zip]

Archive with 8 entries (8 files):
- Figure_S1.tif
- Figure_S2.tif
- Figure_S3.tif
- Figure_S4.tif
- Table_S1.pdf
- Table_S2.pdf
- Table_S3.pdf
- Table_S4.pdf
